# Supplementary material for: Ecological Preferences and Indication Potential of Freshwater Bryophytes–Insights from Croatian Watercourses
Source: Plants (Basel). 2022 Dec 9;11(24):3451. doi: 10.3390/plants11243451 (PMC9788454; doi:10.3390/plants11243451)
Supplement: Supplementary file 1 [file plants-11-03451-s001.zip]

Archive with 3 entries (3 files):
- Supplement_table S1.xlsx
- Supplement_table S2.xlsx
- Supplement_table S3.xlsx
