# Supplementary material for: Ecological Preferences and Indication Potential of Freshwater Bryophytes–Insights from Croatian Watercourses
Source: Plants (Basel). 2022 Dec 9;11(24):3451. doi: 10.3390/plants11243451 (PMC9788454; doi:10.3390/plants11243451)
Supplement: Supplementary file 1 [file plants-11-03451-s001.zip › Supplement_table S1.xlsx]

## Sheet: Sheet1
Affinity to water	Survey site id	1	2	3	4	5	6	7	8	9	10	11	12	13	14	15	16	17	18	19	20	21	22	23	24	25	26	27	28	29	30	31	32	33	34	35	36	37	38	39	40	41	42	43	44	45	46	47	48
	Watercourse	Delnički potok	Kosteljina	Kupa	Kupa	Sušica	Tomašnica	Rogstrug	Mrežnica	Batina	Bednja	Crna rijeka 1	Dobra	Jaruga 1	Korana	Korana	Korana	Krapina	Krapina	Krapina	Moštanica	Moštanica	Ribnik	Žitomirka	Šumetlica	Bistra 3	Voća	Bračana	Stara Mirna	Pazinčica	Una	Baščica	Bregana	Dretulja	Dretulja	Jaruga 3	Jaruga 2	Kupčina	Velika rijeka	Rudarska Gradna	Rudarska Gradna	Gradna	Lipovečka Gradna	Svinica	Bregana	Slapnica	Subocka	Una	Una
	type of water body	river	river	river	river	river	river	river	river	river	river	river	river	river	river	river	river	river	river	river	river	river	river	river	river	canal	river	river	river	river	river	river	river	river	river	river	river	river	river	river	river	river	river	river	river	river	river	river	river
	ecooregion/subecoregion	DIN-CON	PAN	DIN-CON	DIN-CON	DIN-CON	DIN-CON	PAN	DIN-CON	PAN	PAN	DIN-CON	DIN-CON	DIN-CON	DIN-CON	DIN-CON	DIN-CON	PAN	PAN	PAN	PAN	PAN	DIN-CON	PAN	PAN	PAN	PAN	DIN-MED	DIN-MED	DIN-MED	PAN	DIN-MED	DIN-CON	DIN-CON	DIN-CON	DIN-MED	DIN-MED	DIN-CON	PAN	DIN-CON	DIN-CON	DIN-CON	DIN-CON	PAN	DIN-CON	DIN-CON	PAN	DIN-CON	DIN-CON
	watercourse type	7	2	6	6	7	4	3	5	2	1	2	5	7	5	5	6	3	2	3	2	2	4	2	1	13	1	12	10	8	3	12	4	6	5	12	12	4	1	4	4	4	4	2	4	4	2	4	9
	X_WGS_84	14.8504	15.7537	15.2493	15.357	15.0078	15.4758	17.2451	15.4311	16.1595	16.1686	15.6014	15.3556	15.2456	15.6186	15.5903	15.5955	15.8177	16.2012	15.8232	16.3571	16.3571	15.3143	16.1617	17.3763	18.648	16.1324	13.9033	13.8563	13.9664	16.5498	15.4619	15.6755	15.3433	15.4239	15.7297	15.3302	15.4511	17.8602	15.667	15.6974	15.7023	15.6454	16.531	15.6028	15.5015	16.9741	16.1059	15.9556
	Y_WGS_84	45.4396	46.1741	45.4557	45.6456	45.4243	45.5306	45.9986	45.1952	46.0588	46.2412	44.8434	45.3728	45.0312	44.9259	45.121	45.392	45.9342	46.105	45.8352	45.4394	45.4395	45.6091	46.0324	45.3645	45.6084	46.2519	45.3955	45.3606	45.2472	45.2221	44.2132	45.8411	45.0744	45.0658	43.9541	44.2632	45.7216	45.4823	45.7627	45.8	45.7995	45.7868	45.3089	45.8368	45.6882	45.3974	44.4019	44.6968
Hyg	Apopellia endiviifolia (Dicks.) Nebel & D.Quandt														+		1																					+								+	+	2b	+
Rh	Brachythecium rivulare Schimp.																																	+									1				+
Hyg	Chiloscyphus pallescens (Ehrh. ex Hoffm.) Dumort.
Hyg	Chiloscyphus polyanthos (L.) Corda																																	+	2a													2a
Rh	Cinclidotus aquaticus (Hedw.) Bruch et Schimp.	2a		3	3												1																	2a														4
Rh	Cinclidotus fontinaloides (Hedw.) P. Beauv.	1		2m	2m				1				1																			1						+										2m
Rh	Cinclidotus riparius (Host ex Brid.) Arn.	2m		2m	2m								1				2m						+								1
Am	Cratoneuron filicinum (Hedw.) Spruce	1	1		+	+						2a					2m																2m	2a			2a	+	1	1			2m		2m	+	1	2b
Hyg	Dichodontium flavescens (Dicks.) Lindb.
Hyg	Dichodontium pellucidum (Hedw.) Schimp.
Hyg	Didymodon tophaceus (Brid.) Lisa														2a		2b																			1 (m)
Hyg	Eucladium verticillatum (With.) Bruch et Schimp.														1
Rh	Fissidens crassipes Wilson ex Bruch & Schimp.		1	1													1		2a												1		2m					1							2m	1
Rh	Fontinalis antipyretica Hedw.	1			+				2m		+		2b	1		+												1	1	+	2m	2a	2m		2a			+							1			2m	2b
Hyg	Jungermannia atrovirens Dumort.
Rr	Leptodictyum riparium (Hedw.) Warnst.	1	2m				1	1		+			1	1		+		1	2b	2a	+	1		2m			5				2m		1					2m			3	2m				+			1
Hyg	Marchantia polymorpha L.	+																																				+		+	+	1	1		2m		1
Am	Palustriella falcata (Brid.) Hedenäs														2m
Hy	Ptychostomum pseudotriquetrum (Hedw.) J.R.Spence & H.P.Ramsay ex Holyoak & N.Pedersen																																			1								2m
Rh	Rhynchostegium riparioides (Hedw.) Cardot	1		2a	2a				1			1	1		2a		2b		2b					2m	1						1	1	2m	4			2a	1		2m				2m	2m	1		2m	+
Hyd	Riccia fluitans L.																									1
	Abbreviations:
	DIN-CON - Dinaric Ecoregion, Continental Subecoregion
	DIN-MED - Dinaric Ecoregion, Continental Subecoregion
	PAN - Pannonian Ecoregion
	Am - amphyphyte
	Hyd - hydrophyte
	Hyg - hygrophyte
	Rh - rheophyte
	For watercourse types see Table A1 in Appendix A
[truncated: 134 more columns]
