# Supplementary material for: Ecological Preferences and Indication Potential of Freshwater Bryophytes–Insights from Croatian Watercourses
Source: Plants (Basel). 2022 Dec 9;11(24):3451. doi: 10.3390/plants11243451 (PMC9788454; doi:10.3390/plants11243451)
Supplement: Supplementary file 1 [file plants-11-03451-s001.zip › Supplement_table S2.xlsx]

## Sheet: Sheet1
Survey site id	Watercourse	type of water body	Ecooregion/subecoregion	watercourse type	Y_WGS_84	T (°C)	pH	EC (μS/cm)	TSS (mg/L)	DO (mgO₂/L)	ALK (mgCaCO₃/L)	BOD (mgO₂/L)	COD (mgO₂/L)	NH₄+ (mgN/L)	NO2− (mgN/L)	NO3- (mgN/L)	Ntot (mgN/L)	PO43- (mgP/L)	Ptot (mgP/L)	NAT (%)	IAG (%)	EAG (%)	URB (%)
1	Delnički potok	river	DIN-CON	7	45.4396	9.81538	8.03923	290	<2.00	10.8	166.083	1.07917	0.8525	0.010208	0.00125	0.9775	1.10083	0.026875	0.03975	86.6944	0	3.4328	9.87278
2	Kosteljina	river	PAN	2	46.1741	9.71667	8.04167	548.833	8.70833	11.3775	280.75	3.43667	5.31083	0.060958	0.011167	1.23	1.67417	<0.025	0.041125	37.0149	37.6106	25.3745	0
3	Kupa	river	DIN-CON	6	45.4557	14.1357	8.19714	307.286	5.55	11.6667	155.917	0.6375	1.49583	0.009	0.002417	0.651667	0.879167	0.006	0.022583	88.2945	2.23915	8.47372	0.992612
4	Kupa	river	DIN-CON	6	45.6456	14.2692	8.17692	332.077	3.03636	10.9727	169	0.65	1.58182	0.010727	0.002273	0.69	0.908182	<0.005	0.024364	81.0798	7.82559	9.99705	1.09759
5	Sušica	river	DIN-CON	7	45.4243	8.95714	8.11286	296.286	<2.00	11.12	153.667	1.53333	1.37333	0.063333	0.00225	0.611667	0.8	0.00825	0.0235	89.0619	4.85649	5.22524	0.856339
6	Tomašnica	river	DIN-CON	4	45.5306	12.3308	8.03308	458.308	6.33333	10.6475	257.75	1.24167	2.225	0.090667	0.004083	0.86575	1.223	0.013842	0.045683	60.3098	14.6014	25.0888	0
7	Rogstrug	river	PAN	3	45.9986	12.9417	7.95667	557.667	5.08333	8.065	277.167	1.24167	2.32	0.115417	0.0325	0.654167	1.375	0.04	0.088333	46.7462	37.2568	13.5298	2.46732
8	Mrežnica	river	DIN-CON	5	45.1952	12.2857	7.86143	400.571	1.54167	10.8992	211	1	0.933333	0.02825	0.003333	0.6975	0.984417	<0.007	0.02425	81.7874	9.96991	7.5437	0.698969
9	Batina	river	PAN	2	46.0588	12.25	7.99167	570.583	10.8333	11.5033	296.25	2.40667	4.10667	0.102958	0.02375	0.715833	1.1545	<0.025	0.076708	41.89	33.5513	24.5587	0
10	Bednja	river	PAN	1	46.2412	25.0167	7.9	526.667	17	8.80833	243.417	2.30833	3.94167	0.373333	0.051667	1.09	1.94	0.061917	0.149917	53.3862	19.1977	25.4915	1.92462
11	Crna rijeka 1	river	DIN-CON	2	44.8434	8.85385	8.08461	434	<2.00	11.3091	225	<0.5	<0.70	<0.008	<0.002	0.654545	0.806364	<0.005	0.015091	78.8615	0	21.1385	0
12	Dobra	river	DIN-CON	5	45.3728	12.8571	7.75857	495.357	1.25	11.115	182.667	1.15	1.35833	0.076375	0.004083	0.752667	1.04975	<0.007	0.015678	84.2493	4.4898	9.26449	1.99642
13	Jaruga 1	river	DIN-CON	7	45.0312	11.05	7.90833	428.917	2	9.1975	207.042	2.25375	0.842917	0.009917	0.002167	0.706083	1.1775	0.004292	0.008583	70.2656	15.4282	14.3062	0
14	Korana	river	DIN-CON	5	44.9259	12.1571	8.16143	331.5	2.26667	10.9325	187.425	1.42792	0.656667	<0.002	<0.002	0.679417	1.15	0.003042	0.005708	84.3016	2.27326	13.1009	0.324199
15	Korana	river	DIN-CON	5	45.121	13.5615	8.06308	391.231	2.79167	10.0467	204.25	1.41667	2.59167	0.094583	0.002417	0.833417	1.16217	0.015219	0.049567	59.9272	15.9416	22.7446	1.38664
16	Korana	river	DIN-CON	6	45.392	15.1429	7.96286	379.929	2.91667	9.92917	196.083	1.41667	1.73333	0.044375	<0.002	0.90875	1.25733	0.01025	0.031892	55.3996	16.47	26.8448	1.2856
17	Krapina	river	PAN	3	45.9342	12.7417	8.09167	628.167	15.15	9.39167	279	2.15	3.93333	0.315667	0.09375	1.22667	2.0725	0.064917	0.167333	39.767	33.6578	24.7268	1.84843
18	Krapina	river	PAN	2	46.105	11.15	8.125	561.083	7.13333	9.96667	272.5	0.929167	2.43333	0.081667	0.021333	0.840833	1.25083	0.04375	0.083667	38.3445	35.456	26.1995	0
19	Krapina	river	PAN	3	45.8352	13.225	8.13333	612.917	13.8	10.475	267	1.76667	3.73333	0.177833	0.041083	1.28417	1.9275	0.049917	0.138333	39.912	33.3867	24.25	2.45129
20	Moštanica	river	PAN	2	45.4394	13.6222	7.71444	570.222	6.1	5.13	290.875	2.84125	5.21875	1.69712	0.0615	0.438125	2.448	0.13625	0.20175	21.091	19.4933	33.8626	25.553
21	Moštanica	river	PAN	2	45.4395	13.6222	7.71444	570.222	6.1	5.13	290.875	2.84125	5.21875	1.69712	0.0615	0.438125	2.448	0.13625	0.20175	21.091	19.4933	33.8626	25.553
22	Ribnik	river	DIN-CON	4	45.6091	12.0846	7.94615	400.077	13.5833	9.92583	208.583	1.4	3.025	0.120042	0.006917	1.1065	1.48683	0.0134	0.079908	66.9677	17.1136	15.9187	0
23	Žitomirka	river	PAN	2	46.0324	11.7417	7.88333	601.5	10.25	10.7483	328.333	3.68083	6.51583	0.04775	0.021833	0.5875	1.34942	<0.025	0.084917	42.3961	20.3163	37.2876	0
24	Šumetlica	river	PAN	1	45.3645	12.6727	8.22727	121.045	4.83455	9.18364	59.8182	9.78	1.90545	0.080227	<0.0094	0.342273	0.568364	0.054636	0.2053	100	0	0	0
25	Bistra 3	canal	PAN	13	45.6084	15.99	7.52222	857	11.1111	5.25	381.667	5.10111	6.36667	0.1641	<0.026	<0.15	0.587778	0.059056	0.095672	0	97.6911	2.20558	0.103287
26	Voća	river	PAN	1	46.2519	20.1667	7.43333	443.333	16.3333	4.84333	263.333	1.91667	3.21333	0.083	<0.010	0.186667	<1.000	<0.025	0.141667	47.493	25.6171	26.8899	0
27	Bračana	river	DIN-MED	12	45.3955	13.7778	8.17667	420.556	1.68889	11.2	198	1.24	2.02222	0.046333	<0.010	0.530889	0.764	0.039667	0.072333	84.1211	4.94455	10.9343	0
28	Stara Mirna	river	DIN-MED	10	45.3606	13.7	7.652	571.4	16.61	9.548	252	1.621	2.595	0.039	<0.010	0.755	1.0886	0.038	0.0922	80.018	5.55454	13.4573	0.970123
29	Pazinčica	river	DIN-MED	8	45.2472	13.0667	8.08	487	2.68889	9.97111	222.444	1.67111	2.31667	0.016222	<0.010	0.354667	0.572889	0.041222	0.058611	68.2097	4.72606	26.3808	0.683406
30	Una	river	PAN	3	45.2221	7	8.25	446.5	8.4	12.3	214	0.85	1.75	<0.008	0.0035	0.68	0.87	0.00675	0.0185	63.6723	16.074	19.318	0.93568
31	Baščica	river	DIN-MED	12	44.2132	16.7333	7.13333	781.333	4.05	8.035	344.617	0.956667	1.33333	0.0994	0.1064	0.9054	1.39333	0.004567	0.0246	22.9787	32.0743	37.7074	7.23953
32	Bregana	river	DIN-CON	4	45.8411	11.33	8.275	488.75	2.55	12.55	261.25	0.5875	0.8125	0.01025	0.003	0.77	0.9075	0.00525	0.02175	83.1833	1.74609	14.8704	0.200205
33	Dretulja	river	DIN-CON	6	45.0744	9.77	7.48	450.2	1.7	10.789	243	0.871429	0.762	0.0076	<0.002	0.9592	1.2836	<0.007	0.009419	86.5459	7.78115	4.73354	0.939386
34	Dretulja	river	DIN-CON	5	45.0658	10.2778	7.85556	425.889	2.22222	10.9411	238.778	1.25556	1.58889	0.031222	<0.002	0.919111	1.24756	<0.007	0.0207	77.324	11.2265	10.1526	1.29693
35	Jaruga 3	river	DIN-MED	12	43.9541	17.85	7.8	515	2.45	7.51	268.55	0.795	2.05	0.02	0.062	0.3035	0.628	0.029	0.04215	55.1766	34.0045	1.36016	9.45869
36	Jaruga 2	river	DIN-MED	12	44.2632	16.125	7.675	929.25	2.5	9.58	304.425	0.81125	2.35	0.861625	0.021488	0.15325	0.41275	0.00245	0.00585	37.5956	48.9658	7.56907	5.86952
37	Kupčina	river	DIN-CON	4	45.7216	15.225	7.675	479.75	2.1	10.095	255.333	0.813333	0.793333	0.0375	0.05	1.035	1.3475	0.019667	0.049667	85.3058	0	14.6942	0
38	Velika rijeka	river	PAN	1	45.4823	11.8545	8.29091	189.891	5.94091	8.72909	96.1364	7.33	3.11364	0.025864	<0.0094	0.631	0.969273	0.088845	0.28	100	0	0	0
39	Rudarska Gradna	river	DIN-CON	4	45.7627	18.75	7.7725	626.5	16.65	9.3875	278.25	1.09667	2.4575	0.14	0.06125	1.35	2	0.07	0.2225	74.4672	0	25.5328	0
40	Rudarska Gradna	river	DIN-CON	4	45.8	16.875	7.825	641.75	5.45	10.6075	274	1.37667	0.6775	0.126	<0.05	1.3	1.56	0.0335	0.07025	76.0103	0	23.5663	0.423406
41	Gradna	river	DIN-CON	4	45.7995	18.65	7.975	529.25	2.85	11.265	250.25	1.23667	0.5325	0.072	<0.05	1.082	2.638	0.015	0.036	77.1608	0	21.1166	1.72258
42	Lipovečka Gradna	river	DIN-CON	4	45.7868	17.15	7.805	504.75	9	10.41	254.25	0.663333	0.43	0.128333	<0.05	0.913333	1.30167	<0.01	0.04075	87.4969	0	12.5031	0
43	Svinica	river	PAN	2	45.3089	17.8333	7.872	443	12.44	6.14833	248.8	1.504	3.924	0.2135	0.0054	0.2964	0.932	0.0304	0.0739165	58.5976	35.4644	5.93803	0
44	Bregana	river	DIN-CON	4	45.8368	18.6333	7.5575	474	<2	9.1075	263	0.333333	0.245	0.042	<0.05	0.966	<1.000	<0.01	0.01925	0	82.4518	17.5482	0
45	Slapnica	river	DIN-CON	4	45.6882	17.575	7.59	522	<2.00	10.1525	281.667	0.603333	0.286667	0.07	<0.05	1.0975	1.385	<0.01	0.016	71.7885	0.0247379	28.1868	0
46	Subocka	river	PAN	2	45.3974	15.1333	8.02	491	16	9.42	255	2.7	4.36	0.221	0.01	0.335	0.935	0.0095	0.06125	66.6963	3.06219	30.2404	0.00107314
47	Una	river	DIN-CON	4	44.4019	11.2571	7.91429	393.857	1.3	11.4886	206.714	0.537143	0.492857	0.005833	0.013833	0.311667	0.545429	0.003717	0.007383	89.0812	0.468602	10.4502	0
48	Una	river	DIN-CON	9	44.6968	12.38	8.23	501.8	2.08	10.667	204.65	1.7	1.246	<0.002	<0.002	0.5133	0.774	0.0075	0.0112	78.4181	4.91661	16.356	0.309316
49	Krka 2	river	DIN-CON	8	44.4204	10.5167	7.78333	418.167	1.16667	11.8617	220.633	0.663333	0.966667	0.0134	0.008	0.3994	0.744	0.003217	0.005567	78.6008	4.58793	16.7817	0.0295218
50	Cetina	river	DIN-MED	9	43.9695	10.1571	7.72857	321.857	0.847143	12.1357	171.957	0.747857	0.771429	0.0125	0.003064	0.37	0.518571	0.002043	0.004786	83.5135	5.0768	11.3653	0.0443573
51	Cetina	river	DIN-MED	9	43.9361	7.85	8	375.5	3.5	11.035	180.5	<0.6	0.75	0.0165	0.0015	0.3005	0.445	<0.006	0.0105	80.8216	6.54864	12.452	0.17778
52	Dubračina	river	DIN-MED	12	45.1769	14.3083	8.25833	262.417	2.78333	11.025	98.9167	1.65	1.16333	0.016833	0.003833	0.426667	0.548333	0.003208	0.021625	89.7666	0	6.72629	3.50715
53	Kamešnica	river	PAN	1	46.1335	13.05	8.1	374	2.6	10.1	178.5	3.45	9.7	<0.008	0.004	0.225	0.465	0.00925	0.077	99.9759	0	0.024078	0
54	Krupa	river	DIN-MED	8	44.1906	10.6	8.15	358.5	<2.00	11.1	190.5	<0.6	<0.50	<0.012	<0.0009	0.1955	0.305	<0.006	<0.009	92.6821	0	7.2843	0.0335663
55	Krupa	river	DIN-MED	8	44.191	10.6	8.15	358.5	<2.00	11.1	190.5	<0.6	<0.50	<0.012	<0.0009	0.1955	0.305	<0.006	<0.009	92.6821	0	7.2843	0.0335663
56	Krupa	river	DIN-MED	8	44.1925	10.6333	7.91667	374	<2.00	11.0667	195.167	<0.6	<0.50	<0.012	<0.0009	0.203	0.278333	<0.006	<0.009	93.8797	0	6.07253	0.0477665
57	Zrmanja	river	DIN-MED	10	44.0923	15.6571	7.98571	340.143	1.64286	10.3814	167.643	0.680714	1.5	0.0055	0.004	0.342286	0.691429	0.002643	0.005386	77.822	0.382054	21.7959	0
58	Una	river	PAN	3	45.0498	15.65	8.22857	435.571	3.5	10.44	200.143	1.38571	2.25714	<0.008	0.003429	0.524286	0.701429	0.007357	0.033571	72.6029	10.6357	15.8944	0.867071
59	Vojskova	river	DIN-MED	8	43.7568	12.4875	7.62	719	0.946	11.4517	209.5	2.63833	2.08	0.034	0.002	0.3595	0.851167	0.007	0.016	82.2594	12.721	1.0531	3.96659
60	Zduški potok	river	DIN-MED	12	43.9367	16.059	7.81	1073	6.51429	10.5886	179.5	2.50143	4.3	0.02825	0.019	0.4255	1.07417	0.021	0.038	65.2427	23.8438	9.54631	1.36723
61	Vitunjčica	river	DIN-CON	4	45.2836	12.325	7.975	373	2	11.6325	172.125	1.5	1.775	0.078375	0.006975	0.7835	1.20863	0.00765	0.027175	82.3348	3.60602	14.0592	0
62	Mačavarina Draga	canal	DIN-MED	13	43.9493	15.8	7.23333	623.667	1.93333	7.95	319.967	<0.27	0.85	<0.003	0.001983	1.26033	1.43667	0.0178	0.021467	42.7855	44.0213	1.96333	11.2299
63	Bistrica 1	river	DIN-CON	4	45.2853	12.3	7.75	391.9	1.7	9.717	185.2	1.14	1.48	0.1333	0.00769	0.8517	1.2193	<0.007	0.029014	83.6852	7.2318	7.77881	1.30419
64	Munjava	river	DIN-CON	4	45.1872	14.7889	8.04444	441.444	6.22222	10.0367	262.889	1.48889	2.2	0.216111	0.0059	0.609444	1.11011	0.0083	0.026877	42.3574	12.4481	40.8334	4.36115
65	Munjava	river	DIN-CON	4	45.2037	15.1333	8.11111	431.444	7.44444	10.2256	268.556	1.57778	2.55556	0.137722	0.005222	0.552444	0.932	0.013433	0.035943	38.4095	24.6015	31.5387	5.45027
66	Butižnica	river	DIN-MED	9	44.0892	10.0571	8.07143	941.714	2.25	10.98	194.571	<0.60	0.5	0.012667	0.003	0.178833	0.275	<0.006	<0.009	88.8245	0.162433	10.8151	0.197987
67	Suha Ričina Baščanska	river	DIN-MED	12	44.9694	14.9182	7.87273	802.909	2.12727	8.98182	276.636	0.83	0.790909	0.006227	0.001182	0.380091	0.444545	<0.003	0.014136	77.5176	12.5995	7.58384	2.29909
68	Zrmanja	river	DIN-MED	10	44.1955	11.4667	8.13333	378	<2.00	11.1217	196.5	<0.60	<0.50	<0.012	0.00145	0.228	0.353333	<0.006	<0.009	81.2394	2.17041	16.5806	0.00953373
69	Zrmanja	river	DIN-MED	10	44.162	12.3143	7.8	395.571	<2.00	11.0957	208.143	<0.60	<0.50	<0.012	0.001179	0.223429	0.326667	<0.006	<0.009	81.1215	2.04083	16.8267	0.0109629
70	Baščica	river	DIN-MED	12	44.2197	16.325	7.575		3.9	9.205	282.4	1.2525	10.675	0.008167	0.002833	0.497333	0.8845	0.003375	0.00865	21.3366	34.1498	38.6106	5.90301
71	Potkoš	river	DIN-MED	7	45.3037	9.025	7.66667	394.25	3.61667	9.45833	137.5	1.24167	1.52833	0.0122083	0.00254167	0.689167	0.8075	0.00508333	0.0335	44.5177	0	46.1017	9.38056
72	Cetina	river	DIN-MED	10	43.4368	13.8833	8.25833	404.5	<2.00	10.7083	180.25	<0.6	1.125	<0.012	0.00120833	0.314	0.415	0.00725	0.0137917	72.8009	12.8129	13.2654	1.12088
73	Kanal Halašica	canal	PAN	13	45.6229	14.9167	7.65833	923.5	18.9167	7.925	434.583	5.05	6.425	0.13125	<0.021	0.164583	0.73	0.0765	0.131	15.8794	59.3747	24.746	0
74	Kanal VI.	canal	PAN	13	45.6914	15.3	7.86667	908.917	16.5833	8.73333	446.667	4.39167	5.5	0.0675	<0.021	0.140417	1.00333	0.0825	0.180833	7.44148	91.8557	0	0.702817
75	Drava	canal	PAN	13	46.3262	14.95	7.925	268.45	49.5	9.545	160.825	1.675	3.125	<0.04	<0.01	0.8925	1.4825	<0.03	0.061625	72.7009	12.3628	11.4593	3.47702
76	Curak	river	DIN-CON	4	45.4273	9.18333	8.15	301	<2.00	11.1667	146.167	1.08833	0.703333	0.007917	<0.001	0.653333	0.688333	0.006833	0.0215	69.7776	6.03228	19.2628	4.92738
77	Curak	river	DIN-CON	4	45.4456	8.41667	8.15	308.667	<2.00	11.3667	153.333	1.24167	0.681667	0.005417	<0.001	0.706667	0.74	0.0045	0.024	72.9239	5.28795	16.8859	4.90227
78	Suvaja 2	river	DIN-MED	11	43.4956	11.9833	8.01667	361.167	17.1167	10.5667	171.667	1.86667	1.66	0.017667	0.003833	0.958333	1.13667	0.005167	0.05	72.1448	12.0551	14.4598	1.34027
79	Cetina	river	DIN-MED	10	43.4565	12.5167	7.95	454	<2.00	10.8333	161	1.35	0.941667	0.02	0.002167	0.268333	0.568333	0.003667	0.096	72.2672	13.3761	13.3241	1.03248
80	Kanal Gacka	canal	DIN-CON	13	44.8624	9.73333	7.65	460.833	<2.00	10.1667	244.667	0.896667	0.683333	0.014667	0.002083	0.433333	0.505	<0.003	0.035333	66.8383	15.0613	16.759	1.34136
81	Odvodni kanal HE Orlovac	canal	DIN-MED	13	43.6723	11.5	8.03333	299.333	4.1	10.2667	145.5	1.25	1.57333	0.015917	0.002833	0.2005	0.37	0.0055	0.051833	63.9348	19.4319	15.8504	0.782874
82	Mirna	river	DIN-MED	10	45.387	13.25	7.91667	437.833	12.7833	10.0833	230.667	1.075	1.12667	0.030167	0.009167	0.386667	0.526667	0.01675	0.0675	82.2122	5.54642	11.1321	1.10926
83	Butižnica	river	DIN-MED	9	44.1094	10.8	7.83333	948.333	2.8	10.2	190	1.10167	0.818333	0.004667	<0.001	0.171667	0.21	<0.003	0.033583	89.6313	0.165022	10.2036	0
84	Zvizda	river	DIN-MED	12	43.421	9.98	7.84	550.8	2.94	10.5	281	1.4	1.396	0.0172	0.002	0.592	0.692	<0.003	0.0264	92.8149	0	7.18508	0
85	Zvizda	river	DIN-MED	12	43.4217	9.98	7.84	550.8	2.94	10.5	281	1.4	1.396	0.0172	0.002	0.592	0.692	<0.003	0.0264	92.8149	0	7.18508	0
86	Ričica	river	DIN-CON	7	44.3651	10.3667	7.83333	353.833	<2.00	9.41667	185.833	0.93	1.04	0.004167	<0.001	0.091667	0.158333	<0.003	0.0245	64.7091	0	33.9946	1.29625
87	Dubračina	river	DIN-MED	12	45.2315	9.1	7.81667	449.667	<2.00	10.5	218.833	1.46667	1.365	0.04	0.0055	0.517167	0.676667	0.009833	0.033167	90.8406	0	3.58144	5.57795
88	Dubračina	river	DIN-MED	12	45.2149	10.6333	8.05	189.333	2.91667	11.4	90.3333	1.76667	1.18	0.017583	0.002667	0.353333	0.486667	<0.003	0.0245	87.995	0	7.0492	4.95584
89	Obuhvatni kanal Mufrin	canal	DIN-MED	13	45.3485	14.8167	7.71667	591.333	45.5	9.65	283.5	1.21167	1.58833	0.022917	0.004333	1.32667	1.5	0.0275	0.100833	74.9548	1.35049	23.6947	0
90	Gusić	canal	DIN-CON	13	44.945	9.76667	7.76667	379.167	3.66667	10.2833	197.5	1.15667	0.856667	0.014167	0.002833	0.267333	0.361667	<0.003	0.044833	69.6955	11.1189	17.75	1.43558
91	Dubračina	river	DIN-MED	12	45.2197	10.55	7.93333	214.167	2.08333	10.7667	101.667	1.5	1.11333	0.021583	0.0025	0.32	0.441667	0.003417	0.0295	88.5534	0	6.97154	4.47511
92	Butižnica	river	DIN-MED	9	44.0962	11.0667	7.93333	935.333	<2.00	10.5833	182.5	1.33333	0.726667	0.00575	<0.001	0.128833	0.195	<0.003	0.028917	88.8934	0.162559	10.7459	0.198141
93	Šumetlica	river	PAN	2	45.3465	12.6455	8.02727	223	3.91	9.95273	105.364	2.90455	2.89273	0.0440455	0.00495455	1.06755	2.08091	0.0404545	0.0787273	100	0	0	0
94	Vrbova	river	PAN	2	45.2936	13.6727	8.13636	616.455	11.3855	10.6955	270.227	2.50818	4.25091	0.0298182	0.0258636	3.94814	5.17364	0.0456364	0.0818182	19.3168	70.0083	9.34773	1.3272
95	Kutjevačka rijeka	river	PAN	2	45.3389	12.8091	7.91818	469.455	10.8282	9.37818	192.091	3.92273	4.51545	0.124227	0.0485909	3.49555	4.70091	0.0882727	0.123455	55.9734	38.0427	2.32431	3.6596
96	Vetovka	river	PAN	2	45.3472	12.7818	7.8	475.545	13.0527	9.66182	215.773	2.45455	3.17545	0.0349091	0.0452273	4.44173	5.17636	0.0495455	0.0737545	32.5034	55.7691	9.11511	2.6124
97	Peranački potok	river	PAN	2	45.35	12.3182	7.98182	583.909	5.75273	9.24364	308.409	2.66364	4.54182	0.0176818	0.00395455	0.725318	1.38545	0.0335455	0.0599091	47.6688	26.6237	25.7075	0
98	Peranački potok	river	PAN	2	45.3494	12.3182	7.98182	583.909	5.75273	9.24364	308.409	2.66364	4.54182	0.0176818	0.00395455	0.725318	1.38545	0.0335455	0.0599091	47.6688	26.6237	25.7075	0
99	Peranački potok	river	PAN	2	45.349	12.3182	7.98182	583.909	5.75273	9.24364	308.409	2.66364	4.54182	0.0176818	0.00395455	0.725318	1.38545	0.0335455	0.0599091	47.6688	26.6237	25.7075	0
100	Jovača	river	PAN	2	45.5161	13.9286	7.57143	275	10.3771	8.58286	121.214	3.22571	7.05571	0.0294286	0.0101429	2.35657	2.92714	0.0451429	0.109714	24.9561	61.6816	11.7256	1.6367
101	Velika	river	PAN	3	45.9015	14.09	7.907	445.8	49.8	6.992	237.8	3.96	13.112	0.4939	0.062	0.7696	1.9312	0.1882	0.3422	35.0092	47.2648	17.2258	0.500242
102	Brestača	river	PAN	2	45.3509	14	7.93667	538.556	41.5	7.88778	260.222	4.61889	10.9556	0.971333	0.0613333	0.727778	2.82056	0.112111	0.259333	96.916	1.41149	0	1.67253
103	Javošnica	river	PAN	2	45.0781	14.38	7.808	361.4	17.58	8.924	192.6	2.744	6.096	0.304	0.017	0.2283	0.8128	0.0176	0.1023	53.3127	7.12556	39.5618	0
104	Sutla	river	PAN	3	46.0592	14.9	8.06	596.8	18.48	10.259	288.6	2.4	4.64	0.0438	0.0385	1.181	1.666	0.0489	0.1361	38.8506	31.2723	28.903	0.974108
105	Posalitva	river	PAN	2	46.3776	8.88	7.81	611.6	8.1	11.248	335.7	3.222	5.45	0.1021	0.0066	1.407	1.691	0.0323	0.09285	41.6243	20.8943	37.4813	0
106	Matica 1	river	DIN-CON	7	44.741	11.05	8.13333	480.333	1.95	9.60333	210.175	2.98333	2.35667	0.06675	0.0139167	1.08242	1.89475	0.0220417	0.0359167	67.0948	2.66075	25.6722	4.57226
107	Krbava	river	DIN-CON	7	44.544	10.8	8.03333	438.417	<2.00	10.43	189.667	2.09583	2.39833	0.0161667	<0.002	0.372583	0.829667	0.00958333	0.0165	62.1707	0	37.5365	0.292761
108	Pazinčica	river	DIN-MED	8	45.2402	14.5333	7.7025	630.417	2.08333	8.8975	228	1.72667	4.77417	0.665	0.214583	1.2425	2.243	0.1792	0.2705	67.737	4.44023	25.2884	2.53434
109	Cetina	river	DIN-MED	9	43.6176	12.8667	8.05	389.833	<2.00	11.5142	179.917	<0.60	1.1075	0.012	0.00190909	0.300167	0.388333	0.00583333	0.00908333	72.2043	13.6697	13.1159	1.01017
110	Jadro	river	DIN-MED	8	43.5339	15.1273	7.66091	403.491	<2.00	10.2864	187.273	0.517273	1.16727	0.148636	<0.03	0.556364	0.928182	0.0104091	0.0168182	75.5224	9.33794	10.1399	4.99968
111	Žrnovnica	river	DIN-MED	8	43.5163	14.7909	7.76455	379.255	<2.00	10.3291	181.091	0.491818	1.05273	0.0286364	<0.03	0.452727	0.590909	<0.005	0.00427273	74.5493	13.0355	7.94511	4.47008
112	Cetina	river	DIN-MED	9	43.5319	13.35	8.19167	397.25	<2.00	11.5092	168.833	<0.60	1.18182	0.0106667	0.00245833	0.30175	0.39	<0.006	<0.009	72.2166	13.4989	13.2342	1.0503
113	Krčić	river	DIN-MED	12	44.0274	9.72222	7.92222	350	1.14444	11.3867	187.778	<0.60	<0.50	<0.012	<0.001	0.277556	0.320333	<0.006	<0.009	87.8402	2.44442	8.68043	1.03494
114	Vrljika	river	DIN-MED	11	43.4313	12.4833	7.75833	386.333	2.04167	11.1867	199.083	<0.60	0.604167	<0.012	0.00149167	0.315083	0.358333	<0.006	0.0146667	70.0512	12.444	15.5043	2.00048
115	Kopačica	river	DIN-MED	11	42.5217	13.8	7.812	415.8	<2.00	10.77	223.8	0.604	1.192	0.051	<0.03	<0.23	0.239	<0.005	<0.002	72.3609	6.50891	17.4654	3.66473
116	Petrinjčica	river	PAN	3	45.4413	15.89	8.01	395.5	27.33	10.316	196.3	2.886	4.368	0.3518	0.01225	0.301	0.9557	0.0183	0.0699	53.3101	17.2977	25.1912	4.20095
117	Došnica	river	DIN-MED	8	44.0917	15.3	8.2	532.286	4.06571	9.80857	224.386	1.57429	3.50286	0.004071	0.042786	0.0595	0.673714	<0.0012	0.002107	80.3562	0	19.2744	0.369434
118	Krka	river	DIN-MED	7	44.0026	13.8167	7.61667	543	1.28333	10.3733	214.167	<0.60	0.764	0.0108333	0.00183333	0.357833	0.398667	<0.006	<0.009	76.286	7.19134	15.6465	0.87625
119	Zelina	river	PAN	3	45.8184	14.65	7.93	637.2	13.83	9.87	282.3	3.305	7.09	0.1359	0.0227	1.1302	2.655	0.12943	0.199	38.8309	34.0625	22.5185	4.58805
120	Kupa	river	DIN-CON	6	45.6452	14.2333	8.20833	333.75	<2.00	10.85	190.417	1.06583	2.04167	0.009275	0.00759167	0.64275	0.830417	0.00615	0.0129042	81.0798	7.82559	9.99705	1.09759
121	Kupa	river	DIN-CON	6	45.6461	14.2333	8.20833	333.75	<2.00	10.85	190.417	1.06583	2.04167	0.009275	0.00759167	0.64275	0.830417	0.00615	0.0129042	81.0798	7.82559	9.99705	1.09759
122	Kupa	river	PAN	3	45.4872	16.22	8.23	350.1	<2.00	10.4	195.1	0.979	2.25	0.01278	0.00575	0.5351	0.7082	0.00486	0.014048	73.7426	10.3613	14.4669	1.42913
123	Petrinjčica	river	PAN	2	45.2728	13.2091	7.87273	189.364	8.59091	10.7818	91.4545	1.58364	4.97273	0.004	0.00226364	0.324927	0.489	0.0103636	0.0379273	98.5104	0	1.48957	0
124	Golinja	river	PAN	2	45.4775	12.3583	7.8375	345	5.75	9.36167	204.417	2.71083	10.6733	0.361083	0.02125	0.18425	1.00933	0.01	0.0701667	35.3684	18.5702	46.0613	0
125	Kremešnica	river	PAN	2	45.5265	11.475	7.65833	282.833	20.9167	10.1558	76.1908	2.6	5.50833	0.313458	0.00633333	1.21225	1.60617	0.0260833	0.091425	78.0233	5.36837	16.6083	0
126	Kravaršćica	river	PAN	2	45.5391	10.675	7.0325	385.667	10.3333	9.54333	229.167	1.84083	5.14417	0.0518083	0.00955833	0.566667	1.15908	0.0260417	0.053575	49.6203	10.1702	40.2095	0
127	Roženica	river	PAN	2	45.5188	10.4455	7.13273	264.182	7.18182	9.41691	163.182	1.95455	5.81818	0.0497455	0.0099	0.462205	1.066	0.0194727	0.0567909	66.8532	8.46437	24.6824	0
128	Trepča	river	PAN	3	45.4614	12.7273	7.80909	205.455	8.8	14.2455	104.636	3.31818	6.95455	0.0239636	0.0046	0.304073	0.698455	0.038	0.0926727	53.8472	13.0696	32.6855	0.397703
129	Trepča	river	PAN	3	45.4614	12.7273	7.80909	205.455	8.8	14.2455	104.636	3.31818	6.95455	0.0239636	0.0046	0.304073	0.698455	0.038	0.0926727	53.8472	13.0696	32.6855	0.397703
130	Glina	river	PAN	3	45.2101	12.9417	7.96667	420.75	3.30833	9.55833	230.083	1.3125	3.75833	0.0157917	0.00345833	0.335117	0.56675	0.0118333	0.03274	60.5716	13.7847	25.4712	0.172475
131	Kupčina	river	PAN	3	45.6052	13.95	8.16	520.9	4.6	10.5	293.8	1.077	2.15	0.01664	0.00582	0.6527	0.8625	0.014	0.02662	63.1534	8.28107	27.7431	0.822423
132	Kupčina	river	PAN	3	45.5322	12.3833	7.055	306.333	40.1667	7.88333	171.583	2.79417	7.545	0.211883	0.0215083	0.515167	1.18492	0.077325	0.127308	61.564	22.4841	14.8292	1.12276
133	Reka 2	river	PAN	2	45.6333	14.0833	7.51333	532.417	7	11.7867	324.25	1.47417	2.36667	0.090525	0.029925	0.818083	1.41475	0.108683	0.140825	43.6046	40.8136	7.07039	8.51144
134	Korana	river	DIN-CON	6	45.3922	15.1583	8.375	378.75	2.25833	11.4333	205.5	1.21083	2.85	<0.008	0.00231667	0.465167	0.6105	0.00835	0.0165292	55.3996	16.47	26.8448	1.2856
135	Korana	river	DIN-CON	6	45.2525	14.2909	8.34545	386.182	2.96364	11.2909	214.909	1.09636	2.74545	0.004	0.00219091	0.548455	0.716364	0.00664545	0.0131373	61.054	14.9433	22.6756	1.32715
136	Brusovača	river	PAN	2	45.2556	12.15	8.025	80.3417	11.075	11.15	48	1.25833	5.2	0.004	0.001	0.254908	0.3885	0.00746667	0.028355	100	0	0	0
137	Slunjčica	river	DIN-CON	5	45.0796	10.7667	7.7	441.25	2.36667	10.9167	246.333	0.621667	1.37083	0.0228333	0.001	0.763167	0.916417	0.00535833	0.0112675	90.568	2.83404	5.94364	0.654312
138	Mrežnica	river	DIN-CON	6	45.4659	15.7333	8.16667	368.917	7.98333	11.4167	211.5	1.01667	2.18167	0.0398	0.004675	0.421	0.603583	0.00786667	0.0219708	77.8639	8.76556	12.1096	1.26091
139	Zagorska Mrežnica	river	DIN-CON	4	45.2243	15.3667	7.8	458.333	23	9.16667	230.167	2.8	2.36667	0.358667	0.0278333	1.3695	1.88183	0.0182	0.0672333	84.5388	6.73415	7.80611	0.920946
140	Dobra	river	DIN-CON	5	45.3578	11.0091	8.14545	348.909	1.69091	11.2273	189.909	0.933636	2.39091	0.004	0.00278	0.884545	1.09491	0.00433636	0.00887818	88.8804	0.331543	8.18529	2.60281
141	Gornja Dobra	river	DIN-CON	5	45.2683	11.825	8.175	349.75	3.075	11.0667	202.833	1.27417	2.45333	0.00971667	0.00439167	0.808333	1.05667	0.00425833	0.0090675	86.8224	1.28614	10.0837	1.80784
142	Ribnjak	river	DIN-CON	2	45.3413	8.88333	7.75833	348.75	1	10.1333	195.417	1.10667	1.10167	0.00370833	0.00241667	0.801667	0.8575	0.00391667	0.0298333	87.6749	0	12.3251	0
143	Ruševica	river	PAN	2	45.1965	11.525	7.83333	409.333	17.3333	10.1933	210.25	1.575	2.675	0.183042	0.00675	1.5875	1.84217	0.0155833	0.0762475	60.4199	22.0955	16.5628	0.921786
144	Reka 1	river	PAN	1	46.1489	11.67	8.28	463.9	18.9	11.04	266.7	3.347	5.55	0.01772	0.01007	0.8256	1.0322	0.01125	0.04277	92.2407	1.45008	6.13743	0.171787
145	Reka 1	river	PAN	2	46.0543	12.03	8.04	603.8	13.51	10.28	321.5	3.6	4.18	0.28574	0.06814	1.472	2.458	0.09459	0.17532	54.0569	31.297	13.1572	1.48889
146	Presečno	river	PAN	2	46.0353	10.875	7.66667	599.083	23.5	8.84667	343.333	2.34	4.3925	0.131417	0.0118333	0.824167	1.2975	<0.025	0.0836667	35.9405	40.4031	23.6565	0
147	Kotoripski kanal	canal	PAN	13	46.3449	13.3167	7.52833	711	12.1667	6.17	290.583	4.63333	3.335	6.05558	0.295833	3.14167	8.9	0.472688	0.698708	10.4718	89.1767	0.0153408	0.336149
148	Gliboki potok	river	PAN	2	46.1959	12.4	8.05	466	21.5417	10.7042	229.5	1.775	4.79917	0.0729167	0.0275	1.21667	1.84167	0.0410208	0.145833	57.1805	30.1917	11.874	0.753809
149	Kupa	river	DIN-CON	6	45.4845	13.2083	8.275	316.083	1	11.6583	181.917	0.841667	1.93333	0.004	0.005725	0.60325	0.755083	0.00484167	0.00998083	89.0608	1.84913	8.14437	0.945738
150	Kupa	river	DIN-CON	5	45.5074	10.9417	8.28333	279.417	1	12.2167	161.5	0.784167	1.76667	0.004	0.00385833	0.5975	0.70475	0.00715833	0.0120364	92.3641	0.872331	6.59406	0.169521
151	Kupa	river	DIN-CON	5	45.505	10.0583	8.18333	262.083	1	11.7583	152.75	0.615	1.42417	0.004	0.0028	0.64325	0.78625	0.00439167	0.00834167	99.3942	0	0.60579	0
152	Kupica	river	DIN-CON	5	45.4641	10.79	8.22	330	1	12.45	183	0.801	1.86	0.004	0.00269	0.6278	0.7944	0.00883	0.012656	93.123	0.0707036	2.9856	3.82073
153	Curak	river	DIN-CON	4	45.4501	9.13333	8.225	295.417	1	11.6833	160	1.29167	0.776667	0.00391667	0.001	0.605833	0.645	0.004625	0.0319167	94.432	0	4.03176	1.53623
154	Čabranka	river	DIN-CON	5	45.5257	11.08	8.27	302.2	1	11.8	175.7	0.685	1.89	0.00451	0.0019	0.5226	0.6531	0.00582	0.014801	90.2955	1.03217	8.67238	0
155	Velika Belica	river	DIN-CON	4	45.4755	9.56667	8.16667	296.167	1	11.6833	172.25	1.1825	0.888333	0.0015	0.0005	0.695	0.748333	0.0015	0.0192083	99.7761	0	0.223876	0
156	Gerovčica	river	DIN-CON	4	45.5162	8.7	8.01667	264.333	5.03333	10.7167	150.667	1.68333	1.68833	0.00483333	0.00241667	0.266667	0.446667	0.00658333	0.0335	96.1832	0	0	3.81682
157	Čedanj	river	DIN-CON	4	45.4761	12.33	8.13	147.04	1	11.48	77.03	0.839	2.34	0.004	0.001	0.4081	0.5533	0.00558	0.009659	98.0503	0	1.94966	0
158	Gacka	river	DIN-CON	5	44.8265	12.2182	7.73636	494.364	<2.00	9.69091	272.545	0.964545	1.52727	0.0129727	0.00510909	0.423909	0.552636	0.00601818	0.00979364	69.1562	12.2674	17.307	1.26936
159	Rječina	river	DIN-MED	5	45.3786	10.2	8.175	228.583	2.275	11.6083	126.917	1.36	0.8775	0.00520833	0.00216667	0.448667	0.536667	0.00491667	0.02975	97.1965	0.20051	1.09574	1.50729
160	Rječina	river	DIN-MED	5	45.4026	9.68333	8.05833	233.167	1	11.4583	130	1.35167	0.76625	0.00358333	0.00141667	0.476667	0.544167	0.0015	0.0264167	99.189	0	0.611759	0.19925
161	Rječina	river	DIN-MED	5	45.3566	12.1917	8.10833	315.75	2.50833	11.0583	157.083	1.37167	0.817917	0.00433333	0.00191667	0.419167	0.530833	0.0015	0.0297083	96.1753	0.375332	1.05158	2.39777
162	Joševica	river	DIN-CON	4	44.4171	11.3091	8.01818	458.818	1	11.4455	226.091	0.3	0.663636	0.006	0.0005	0.322636	0.355091	0.003	0.00978636	74.6154	0	25.3846	0
163	Mirna	river	DIN-MED	10	45.3575	16.25	7.975	488.917	37.2917	10.4833	253.417	0.771667	2.80833	0.00885833	0.0132333	0.620833	0.885333	0.006825	0.0294667	75.3938	5.04886	18.9348	0.622481
164	Mirna	river	DIN-MED	10	45.3983	15.325	8.05	466.833	18.3667	11.975	256.167	1.07917	2.36667	0.065975	0.0175167	0.528417	0.7715	0.0313583	0.054425	82.3268	5.62743	10.9075	1.13832
165	Rumin	river	DIN-MED	8	43.7762	12.5833	7.8375	405.667	<2.00	11.4125	183.833	0.605833	1.27917	0.01125	<0.030	0.338333	0.478333	<0.005	<0.002	68.6253	8.85183	22.4603	0.0626187
166	Vojskova	river	DIN-MED	8	43.7569	13.0083	7.73583	641.75	1	10.4375	215.5	0.538333	1.185	0.01	0.015	0.516667	0.633333	0.0025	0.001	82.2594	12.721	1.0531	3.96659
167	Mislina	river	DIN-MED	11	43.0061	17.1917	7.46167	831.75	<2.00	9.33667	209.417	0.703333	1.585	0.0333333	<0.030	0.235833	0.477917	<0.005	<0.002	83.9888	4.80571	10.4738	0.731739
168	Kobilica	river	DIN-MED	8	44.1255	13.4083	7.6	430.583	2.01625	11.8383	233.792	0.953333	1.35	0.0246	0.0055	0.269833	0.483583	0.0006	0.0015	64.5815	0	35.4185	0
169	Zrmanja	river	DIN-MED	10	44.1076	10.7	8.2	280.1	6.533	11.031	179.33	1.70667	2.516	0.005	0.0055	0.2631	0.8717	0.0006	0.00605	76.5558	2.51268	20.9315	0
170	Ričica	river	DIN-CON	5	44.3419	12.6917	7.78333	366.75	1	8.8625	208.042	2.63333	1.27	0.00875	0.001	0.30925	0.679167	0.00291667	0.00520833	65.0189	0	33.8274	1.15367
171	Zrmanja	river	DIN-MED	9	44.1469	12.4364	8.1	356.636	1	11.2273	179.636	0.3	0.718182	0.006	0.00116364	0.343091	0.392727	0.003	0.0045	76.1407	0.105638	23.7536	0
172	Zrmanja	river	DIN-MED	10	44.162	13.4545	7.79091	414.091	5.12727	11.5455	208.364	<0.6	1.15727	<0.012	0.001	0.274818	0.334545	<0.006	<0.009	81.1215	2.04083	16.8267	0.0109629
173	Krupa	river	DIN-MED	8	44.1933	12.7364	7.9	351.909	1	11.1727	198	0.3	0.49	0.006	0.00151818	0.225273	0.275455	0.003	0.0045	93.8797	0	6.07253	0.0477665
174	Bribišnica	river	DIN-MED	8	43.8905	9.8	7.86	405.2	5.306	9.662	252.1	1.476	2.138	0.00304	0.0055	0.4884	1.0132	0.0006	0.0065	52.0634	39.6342	1.50384	6.79854
175	Vrba	river	DIN-MED	8	43.7224	13	7.85333	467.25	<2.00	10.0208	234.583	0.535833	1.26667	0.0258333	<0.030	<0.230	<0.250	<0.005	<0.002	86.8955	5.27188	7.48654	0.346059
176	Vrba	river	DIN-MED	8	43.7911	14.1	8.20667	552.833	<2.00	8.285	257.833	0.533333	1.37083	0.01625	<0.030	<0.230	<0.250	<0.005	<0.002	85.6174	6.09624	7.56517	0.721164
177	Krka	river	DIN-MED	9	44.0106	11.6545	7.94545	531	1	10.5182	201.727	0.3	0.905455	0.0302364	0.00353636	0.368091	0.443636	0.00684182	0.0123364	78.2711	7.25818	13.4797	0.991079
178	Krka	river	DIN-MED	9	44.0401	10.6636	7.8	406.091	<2.00	11.5091	194.091	<0.60	0.469091	0.0142091	<0.001	0.385455	0.423636	<0.006	<0.009	87.3155	4.21717	7.77579	0.691518
179	Butižnica	river	DIN-MED	9	44.0409	12.3636	8.02727	900.455	4.44182	11.3636	195.091	0.609091	1.09364	0.0130545	0.00237143	0.225455	0.32	0.0135933	0.028175	79.9897	2.44186	16.8695	0.69895
180	Ljubina	river	PAN	1	45.0865	14.2889	7.73444	227.333	12.2	9.25222	110.667	2.00011	3.69778	0.182667	0.00705556	0.331333	0.853111	<0.02	0.0695556	87.4463	0	12.5537	0
181	Vučjak	river	PAN	2	45.3032	12.9111	8.14444	542.556	5.19089	10.5189	239.278	2.59	4.26556	0.0433333	0.00611111	0.517278	1.50333	0.00822222	0.0425	64.5016	14.8105	20.6879	0
182	Bistrica 1	river	DIN-CON	4	45.2843	10.2333	7.80833	441.75	8.91667	10.4383	240.083	0.808333	0.883333	0.0420417	<0.002	1.59358	1.76508	0.00881167	0.0362333	83.6852	7.2318	7.77881	1.30419
Abbreviations:
DIN-CON	Dinaric Ecoregion, Continental Subecoregion
DIN-MED	Dinaric Ecoregion, Continental Subecoregion
PAN	Pannonian Ecoregion
T	Water temperature
pH	Water pH
EC	Electrical conductivity
TSS	Total suspended solids
DO	Dissolved oxygen
ALK	Total alkalinity
BOD	Biochemical oxygen demand
COD	Chemical oxygen demand
NH₄+	Ammonium
NO2–	Nitrites
NO3–	Nitrates
Ntot	Total nitrogen
PO43-	Orthophosphates
Ptot	Total phosphorus
NAT	Land use - Natural area
IAG	Land use - Intensive agriculture
EAG	Land use - Exstenive agriculture
URB	Land use - Urban area
For watercourse types see Table A1 in Appendix A
