# Supplementary material for: Ecological Preferences and Indication Potential of Freshwater Bryophytes–Insights from Croatian Watercourses
Source: Plants (Basel). 2022 Dec 9;11(24):3451. doi: 10.3390/plants11243451 (PMC9788454; doi:10.3390/plants11243451)
Supplement: Supplementary file 1 [file plants-11-03451-s001.zip › Supplement_table S3.xlsx]

## Sheet: Sheet1
	R2[%]	p	DF
Ntot
Apo_end	14	<0.00001	3
Chi_pal	7.2	0.00762	3
Chi_pol	8	<0.00001	3
Cin_aqu	7	<0.00001	3
Cin_fon	3.2	0.00055	3
Cin_rip	3.6	0.00048	3
Cra_fil	8.7	<0.00001	3
Dic_fla	21.7	0.0001	3
Did_top	6.2	0.00139	3
Euc_ver	10	0.00091	3
Fis_cra	3.4	0.00139	3
Fon_ant	13.7	<0.00001	3
Jun_atr	17.6	1e-05	3
Lep_rip	13.9	<0.00001	3
Pal_fal	11.7	<0.00001	3
Pty_pse	6.8	0.00038	3
Rhy_rip	3.7	6e-05	3
Ric_flu	6.2	0.01099	3
NAT
Apo_end	14.8	<0.00001	3
Bra_riv	24.8	<0.00001	3
Chi_pol	26.8	<0.00001	3
Cin_aqu	17.1	<0.00001	3
Cin_fon	8.9	<0.00001	2
Cin_rip	5.2	2e-05	3
Cra_fil	10.9	<0.00001	3
Dic_fla	47.2	<0.00001	2
Dic_pel	24.8	<0.00001	2
Did_top	2.3	0.08687	3
Euc_ver	6.6	0.00876	3
Fon_ant	7.1	<0.00001	3
Jun_atr	21.7	<0.00001	3
Lep_rip	15.9	<0.00001	3
Mar_pol	7.5	0.0002	3
Pal_fal	16.7	<0.00001	3
Pty_pse	2.3	0.06457	3
Rhy_rip	4	<0.00001	2
Ric_flu	42.1	<0.00001	3
COD
Apo_end	19.3	<0.00001	2
Bra_riv	6.1	0.00184	3
Chi_pal	4	0.0663	3
Chi_pol	5.6	5e-05	3
Cin_aqu	19	<0.00001	3
Cin_fon	15.2	<0.00001	3
Cin_rip	2.3	0.00667	3
Cra_fil	9.3	<0.00001	3
Dic_pel	9.4	0.00713	3
Euc_ver	8.4	0.00252	3
Fis_cra	2.1	0.01744	3
Fon_ant	12.9	<0.00001	3
Jun_atr	12.4	0.00026	3
Lep_rip	11.6	<0.00001	3
Mar_pol	4	0.00967	3
Pal_fal	13.2	<0.00001	3
Pty_pse	1.7	0.06426	2
Rhy_rip	6	<0.00001	3
Ric_flu	25.8	<0.00001	3
EC
Apo_end	5.1	0.0001	3
Bra_riv	14.1	<0.00001	2
Chi_pal	11.6	0.00045	3
Chi_pol	4.2	0.00056	3
Cin_aqu	8.7	<0.00001	3
Cin_fon	7.2	<0.00001	3
Cin_rip	11.5	<0.00001	3
Cra_fil	2.6	0.00199	3
Dic_fla	44.6	<0.00001	3
Dic_pel	43.2	<0.00001	3
Euc_ver	30.9	<0.00001	3
Fis_cra	1.3	0.07788	3
Fon_ant	2.9	0.00038	3
Jun_atr	27.8	<0.00001	3
Lep_rip	8.4	<0.00001	3
Mar_pol	2.3	0.06494	3
Pal_fal	24.5	<0.00001	3
Pty_pse	14.2	<0.00001	3
Rhy_rip	4	2e-05	3
Ric_flu	36.8	<0.00001	3
pH
Apo_end	1.3	0.03433	2
Bra_riv	10	6e-05	3
Chi_pal	16.1	3e-05	3
Chi_pol	1.6	0.0591	3
Cin_aqu	2.1	0.00221	3
Cin_rip	5.4	1e-05	3
Cra_fil	1.2	0.0498	3
Dic_fla	11.5	0.00037	2
Dic_pel	4.4	0.09611	3
Euc_ver	3.6	0.07431	3
Fis_cra	7.5	<0.00001	3
Fon_ant	1	0.05916	3
Jun_atr	6.7	0.0028	2
Lep_rip	2.1	0.00597	3
Mar_pol	1.3	0.08073	2
Pal_fal	8.4	0.0001	3
Rhy_rip	2.8	0.00046	3
Ric_flu	25.8	<0.00001	3
URB
Apo_end	10.1	<0.00001	3
Bra_riv	6.4	0.00154	3
Chi_pal	19	2e-05	2
Chi_pol	4.4	0.00039	3
Cin_aqu	2	0.00552	2
Cin_fon	4.2	0.00021	2
Cin_rip	5.8	1e-05	2
Cra_fil	5.7	<0.00001	2
Dic_fla	8.7	0.00223	2
Dic_pel	23.3	0.00253	2
Did_top	4.7	0.01562	2
Euc_ver	6.7	0.0029	2
Fis_cra	1.7	0.05044	2
Fon_ant	1.5	0.02158	2
Jun_atr	9.4	0.00047	2
Mar_pol	8.2	0.00016	2
Pal_fal	6	0.0013	3
Pty_pse	9.1	7e-05	2
Rhy_rip	2.8	0.00118	2
Ric_flu	12.5	0.0014	3
DO
Bra_riv	10.1	4e-05	3
Pty_pse	2.7	0.04069	3
Chi_pol	12.1	<0.00001	3
Cin_aqu	19.3	<0.00001	3
Cin_fon	2.8	0.0016	3
Cin_rip	13	<0.00001	2
Cra_fil	6.1	<0.00001	3
Dic_fla	22.6	<0.00001	3
Dic_pel	9.7	0.00591	3
Fis_cra	3.6	0.00115	3
Fon_ant	10.2	<0.00001	3
Jun_atr	6.8	0.0108	3
Lep_rip	3.3	0.00031	3
Mar_pol	3.6	0.01515	3
Pal_fal	21.5	<0.00001	3
Apo_end	5.5	6e-05	3
Rhy_rip	4.7	<0.00001	3
Ric_flu	46	<0.00001	3
Ptot
Apo_end	25.1	<0.00001	2
Bra_riv	6.4	0.00155	3
Chi_pal	5.3	0.02591	3
Chi_pol	21	<0.00001	3
Cin_aqu	22.1	<0.00001	3
Cin_fon	10.6	<0.00001	3
Cin_rip	2	0.01442	3
Cra_fil	16.7	<0.00001	3
Dic_fla	10.1	0.00345	3
Did_top	20.8	<0.00001	3
Euc_ver	18.3	<0.00001	2
Fis_cra	7	<0.00001	3
Fon_ant	17	<0.00001	3
Jun_atr	14.3	2e-05	2
Lep_rip	11.6	<0.00001	3
Pal_fal	19.6	<0.00001	3
Pty_pse	3.9	0.00992	3
Rhy_rip	9.6	<0.00001	3
Ric_flu	19.1	<0.00001	2
Abbreviations:
R2 (%)	response strength
p	statistical significance
DF	degrees of freedom
For species and environmental variables abbreviations see Figure 1 and Table 1.
* statistically nonsignificant ( >0.05) are in italic.
